# Supplementary material for: Divergence of premating behaviors in the closely related species Drosophila subquinaria and D. recens
Source: Ecol Evol. 2013 Jan 9;3(2):365–74. doi: 10.1002/ece3.477 (PMC3586646; doi:10.1002/ece3.477)
Supplement: Supplementary file 2 [file ece30003-0365-SD5.txt]

Giglio and Dyer, 2013  
 
Supplemental Table 1.  Mating frequency and results of a logistic regression for each manipulation.   
Population Time Manipulation 
Sex 
Manipulated 
Total 
Pairs 
Total 
Mated 
  
Model/Effect 
Likelihood 
ratio χ2 
 
d.f. 
 
P-value 
Allopatric recens 24 hrs Eyes Female Only 30 28  Whole model 24.82 2 < 0.0001 
Allopatric recens 24 hrs Eyes Male Only 30 14  Female 0.41 1 0.520 
Allopatric recens 24 hrs Eyes Both 30 13  Male 24.49 1 < 0.0001 
Allopatric recens 24 hrs Eyes Neither 30 24      
Allopatric recens 24 hrs Aristae Female Only 30 26  Whole model 0 2 1 
Allopatric recens 24 hrs Aristae Male Only 30 26  Female 0 1 1 
Allopatric recens 24 hrs Aristae Both 30 28  Male 0 1 1 
Allopatric recens 24 hrs Aristae Neither 30 28      
Allopatric recens 24 hrs Antennae Female Only 30 26  Whole model 3.47 2 0.176 
Allopatric recens 24 hrs Antennae Male Only 30 29  Female 3.47 1 0.062 
Allopatric recens 24 hrs Antennae Both 30 26  Male 0 1 1.00 
Allopatric recens 24 hrs Antennae Neither 30 28      
Allopatric recens 24 hrs Wings Female Only 30 27  Whole model 3.19 2 0.203 
Allopatric recens 24 hrs Wings Male Only 30 24  Female 0.064 1 0.800 
Allopatric recens 24 hrs Wings Both 30 23  Male 3.128 1 0.077 
Allopatric recens 24 hrs Wings Neither 30 27      
Allopatric recens 3 hrs Eyes Female Only 30 21  Whole model 60.406 2 < 0.0001 
Allopatric recens 3 hrs Eyes Male Only 30 8  Female 8.389 1 0.0038 
Allopatric recens 3 hrs Eyes Both 30 3  Male 55.574 1 < 0.0001 
Allopatric recens 3 hrs Eyes Neither 30 28      
Allopatric recens 3 hrs Aristae Female Only 30 24  Whole model 0.137 2 0.934 
Allopatric recens 3 hrs Aristae Male Only 30 25  Female 0.069 1 0.793 
Allopatric recens 3 hrs Aristae Both 30 27  Male 0.069 1 0.793 
Allopatric recens 3 hrs Aristae Neither 30 27      
Allopatric recens 3 hrs Antennae Female Only 30 20  Whole model 5.340 2 0.069 
Allopatric recens 3 hrs Antennae Male Only 30 25  Female 5.340 1 0.021 
Allopatric recens 3 hrs Antennae Both 30 23  Male 0 1 1.000 
Allopatric recens 3 hrs Antennae Neither 30 28      Giglio and Dyer, 2013  
Allopatric recens 3 hrs Wings Female Only 30 27  Whole model 10.374 2 0.006 
Allopatric recens 3 hrs Wings Male Only 30 26  Female 4.140 1 0.042 
Allopatric recens 3 hrs Wings Both 30 19  Male 6.442 1 0.011 
Allopatric recens 3 hrs Wings Neither 30 28      
Allopatric subquinaria 24 hrs Eyes Female Only 30 25  Whole model 36.845 2 < 0.0001 
Allopatric subquinaria 24 hrs Eyes Male Only 30 9  Female 0 1 1.000 
Allopatric subquinaria 24 hrs Eyes Both 30 9  Male 36.845 1 < 0.0001 
Allopatric subquinaria 24 hrs Eyes Neither 30 25      
Allopatric subquinaria 24 hrs Aristae Female Only 30 22  Whole model 0.159 2 0.924 
Allopatric subquinaria 24 hrs Aristae Male Only 30 23  Female 0 1 1.000 
Allopatric subquinaria 24 hrs Aristae Both 30 20  Male 0.159 1 0.690 
Allopatric subquinaria 24 hrs Aristae Neither 30 19      
Allopatric subquinaria 24 hrs Antennae Female Only 30 1  Whole model 85.421 2 < 0.0001 
Allopatric subquinaria 24 hrs Antennae Male Only 30 24  Female 85.421 1 < 0.0001 
Allopatric subquinaria 24 hrs Antennae Both 30 1  Male 0 1 1.000 
Allopatric subquinaria 24 hrs Antennae Neither 30 24      
Allopatric subquinaria 24 hrs Wings Female Only 30 19  Whole model 24.851 2 < 0.0001 
Allopatric subquinaria 24 hrs Wings Male Only 30 11  Female 3.305 1 .069 
Allopatric subquinaria 24 hrs Wings Both 30 8  Male 22.134 1 < 0.0001 
Allopatric subquinaria 24 hrs Wings Neither 30 25      
Allopatric subquinaria 3 hrs Wings Female Only 30 15  Whole model 22.696 2 < 0.0001 
Allopatric subquinaria 3 hrs Wings Male Only 30 7  Female 2.183 1 0.140 
Allopatric subquinaria 3 hrs Wings Both 30 2  Male 20.837 1 < 0.0001 
Allopatric subquinaria 3 hrs Wings Neither 30 17      
Sympatric subquinaria 24 hrs Eyes Female Only 30 22  Whole model 29.423 2 < 0.0001 
Sympatric subquinaria 24 hrs Eyes Male Only 30 13  Female 3.519 1 0.061 
Sympatric subquinaria 24 hrs Eyes Both 30 8  Male 26.649 1 < 0.0001 
Sympatric subquinaria 24 hrs Eyes Neither 30 26      
Sympatric subquinaria 24 hrs Aristae Female Only 30 20  Whole model 0.456 2 0.796 
Sympatric subquinaria 24 hrs Aristae Male Only 30 22  Female 0.410 1 0.522 
Sympatric subquinaria 24 hrs Aristae Both 30 24  Male 0.046 1 0.831 
Sympatric subquinaria 24 hrs Aristae Neither 30 25      
           Giglio and Dyer, 2013  
Sympatric subquinaria 24 hrs Antennae Female Only 30 0 Whole model 98.890 2 < 0.0001 
Sympatric subquinaria 24 hrs Antennae Male Only 30 18  Female 95.995 1 < 0.0001 
Sympatric subquinaria 24 hrs Antennae Both 30 0  Male 7.595 1 0.0059 
Sympatric subquinaria 24 hrs Antennae Neither 30 27      
Sympatric subquinaria 24 hrs Wings Female Only 30 25  Whole model 46.259 2 < 0.0001 
Sympatric subquinaria 24 hrs Wings Male Only 30 7  Female 0 1 1.000 
Sympatric subquinaria 24 hrs Wings Both 30 5  Male 46.259 1 < 0.0001 
Sympatric subquinaria 24 hrs Wings Neither 30 23      
 
